# Supplementary material for: Inhibition of vaccinia virus L1 N-myristoylation by the host N-myristoyltransferase inhibitor IMP-1088 generates non-infectious virions defective in cell entry
Source: PLoS Pathog. 2022 Oct 10;18(10):e1010662. doi: 10.1371/journal.ppat.1010662 (PMC9584500; doi:10.1371/journal.ppat.1010662)
Supplement: S1 Table — Validated N-myristoylated proteins A16, G2 and L1 shown in red, and potentially N-myristoylated proteins shown in black. (XLSX) [file ppat.1010662.s001.xlsx]

## Sheet: Sheet1
Protein ID	Protein Name	N-terminus (first 20 amino-acids)	Potential N-MyrA	N-Myr precitedB	Identified
P16710	A16	MGAAVTLNRIKIAPGIADIR	+	+	+
P26673	A47	MGNKNIKPSKENRLSILSKD	+	+	-
P68600	C7	MGIQHEFDIIINGDIALRNL	+	-	-
P04311	D9	MGITMDEEVIFETPRELISI	+	-	-
P68446	E7	MGTAATIQTPTKLMNKENAE	+	+	-
Q89121	F10	MGVANDSSPEYQWMSPHRLS	+	-	-
Q80HX7	F11	MGFCIPSRSKMLKRGSRKSS	+	-	-
P24358	F5	MGTNGVRVRVILYLLAVCGC	+	-	-
Q80HX0	G5	MGIKNLKSLLLENKSLTILD	+	-	-
P07611	G9	MGGGVSVELPKRDPPPGVPT	+	+	+
P07612	L1	MGAAASIQTTVNTLSERISS	+	+	+
APotential N-myristoylation: potential due to presence of glycine (G) at position two at protien N-terminus
BN-myristoylation prediction : Sequence tested with Myristoylator (https://web.expasy.org/myristoylator/)
